# Supplementary material for: PTPRD gene variant rs10739150: A potential game-changer in hypertension diagnosis
Source: PLoS One. 2024 Jun 27;19(6):e0304950. doi: 10.1371/journal.pone.0304950 (PMC11210811; doi:10.1371/journal.pone.0304950)
Supplement: S1 Table — (XLSX) [file pone.0304950.s001.xlsx]

## Sheet: Sheet1
Table S1. Primer Selection for each SNP
SNP_ID	Forward Primer	Reverse Primer	Extension
rs2070744	ACGTTGGATGACCAGGGCATCAAGCTCTTC	ACGTTGGATGAGGTCAGCAGAGAGACTAGG	AAGCTCTTCCCTGGC
rs10494366	ACGTTGGATGCCAAGATTGTCAGTTGATCAG	ACGTTGGATGGTGTCCTAGATAGAGACCAG	CCATTTATGGGAGGTATGCAG
rs11240688	ACGTTGGATGTAAAATCCCCAAAGCAGCCC	ACGTTGGATGACTAGGTCTGGAATCATGGG	GGAACAAAGCAGCCCCATCAAGTAG
rs4506565	ACGTTGGATGAAAATGACTCTCGGAGGAGG	ACGTTGGATGCCATAATAGAGACCCTTGAC	AGGGCGACCGAAGTGAT
rs4132670	ACGTTGGATGTGAAATTCTCATCTCAGCCC	ACGTTGGATGAGGCAGGCAGCTTGACTTG	TCCCTGAGGCCCTCTCAT
rs7917983	ACGTTGGATGATTCCCAGTCTGCTCTCCG	ACGTTGGATGGTTCTACTCCTTGGAGATTC	TTGTGAAACACTGACCTA
rs1801252	ACGTTGGATGGCCTCGTTGCTGCCTCCCG	ACGTTGGATGATGAGCGCCATCAGCAGAC	GGCCTCCCGCCAGCGAA
rs1801253	ACGTTGGATGGGTCTCCGTGGGTCGCGTG	ACGTTGGATGAACCCCATCATCTACTGCCG	CCGCAGCAGAGCAGTC
rs4742610	ACGTTGGATGATTCCCAAATGTCAGACACC	ACGTTGGATGGAAATTGCCCTATGCTCTCC	TAAGACACCAGTTATGTTTTCT
rs10739150	ACGTTGGATGTAGTCAGCATTCAGCATCAG	ACGTTGGATGAGCTCTCCAAGGTTTCTGTG	GTCAGCATCAGATGATCAAAGT
rs12346562	ACGTTGGATGATTGTGTGTGGGTCATCTGG	ACGTTGGATGGTTACAAAACTTCTCAGAAC	CTGCATCTCTTCACATGTTTTTTT
rs1015710	ACGTTGGATGAAAATTAGAGGATGTGGAGC	ACGTTGGATGCATCCTGCACTATCATCAGC	GAGAGCACCTGGAACTT
