# Supplementary material for: PTPRD gene variant rs10739150: A potential game-changer in hypertension diagnosis
Source: PLoS One. 2024 Jun 27;19(6):e0304950. doi: 10.1371/journal.pone.0304950 (PMC11210811; doi:10.1371/journal.pone.0304950)
Supplement: S2 Table — (XLSX) [file pone.0304950.s002.xlsx]

## Sheet: Sheet1
Table S2. Genetic models and distribution of SNPs within genes in hypertension patient and control.
Gene	SNP_ID	Model	Frequency		OR (95% CI)	P – value
			Control	Case
ADRB1	rs1801252	AA	144 (68.8%)	171 (68.8%)	1	0.98
		AG	20 (12.1%)	24 (12.2%)	0.99 (0.53-1.86)
		GG	2 (1.2%)	2 (1%)	1.19 (0.17-8.54)
		AA	144 (86.8%)	171 (86.8%)	1	0.99
		AG-GG	22 (13.2%)	26 (13.2%)	1.00 (0.55-1.85)
		AA-AG	164 (98.2%)	195 (99%)	1	0.86
		GG	2 (1.2%)	2 (1%)	1.19 (0.17-8.53)
		AA-GG	146 (88%)	173 (87.8%)	1	0.97
		AG	20 (12.1%)	24 (12.2%)	0.99 (0.52-1.86)
	rs1801253	CC	46 (27.2%)	76 (38.6%)	1	0.058
		CG	84 (49.7%)	87 (44.2%)	1.60 (0.99-2.56)
		GG	39 (23.1%)	34 (17.3%)	1.90 (1.05-3.41)
		CC	46 (27.2%)	76 (38.6%)	1	0.021
		CG-GG	123 (72.8%)	121 (61.4)	1.68 (1.08-2.62)
		CC-CG	130 (76.9%)	163 (82.7%)	1	0.17
		GG	39 (23.1%)	34 (17.3%)	1.44 (0.86-2.41)
		CC-GG	85 (50.3%)	110 (55.8%)	1	0.29
		CG	84 (49.7%)	87 (44.2%)	1.25 (0.83-1.89)
PTPRD	rs4742610	C/C	65 (38.5%)	85 (43.1%)	1	0.63
		C/T	88 (52.1%)	93 (47.2%)	1.24 (0.80-1.91)
		T/T	16 (9.5%)	19 (9.6%)	1.10 (0.53-2.31)
		C/C	65 (38.5%)	85 (43.1%)	1	0.36
		C/T-T/T	104 (61.5%)	112 (56.9%)	1.21 (0.80-1.85)
		C/C-C/T	153 (90.5%)	178 (90.4%)	1	0.95
		T/T	16 (9.5%)	19 (9.6%)	0.98 (0.49-1.97)
		C/C-T/T	81 (47.9%)	104 (52.8%)	1	0.35
		C/T	88 (52.1%	93 (47.2%)	1.21 (0.81-1.83)
	rs10739150	G/G	75 (45.5%)	126 (64.3%)	1	0.0015
		G/T	76 (46.1%)	58 (29.6%)	2.20 (1.41-3.44)
		T/T	14 (8.5%)	12 (6.1%)	1.96 (0.86-4.46)
		G/G	75 (45.5%)	126 (64.3%)	1	0.0003
		G/T-T/T	90 (54.5%)	70 (35.7%)	2.16 (1.41-3.30)
		G/G – G/T	151 (91.5%)	184 (93.9%)	1	0.39
		T/T	14 (8.5%)	12 (6.1%)	1.42 (0.64-3.17)
		G/G-T/T	88 (53.9%)	138 (70.4%)	1	0.0012
		G/T	76 (46.1%	58 (29.6%)	2.03 (1.32-3.13)
	rs12346562	C/C	76 (45.8%)	80 (40.6%)	1	0.35
		C/A	76 (45.8%)	92 (46.7%)	0.87 (0.56-1.35)
		A/A	14 (8.4%)	25 (12.7%)	0.59 (0.29-1.22)
		C/C	76 (45.8%)	80 (40.6%)	1	0.32
		C/A-A/A	90 (54.2%)	117 (59.4%)	0.81 (0.53-1.23)
		C/C-C/A	152 (91.6%)	172 (87.3%)	1	0.19
		A/A	14 (8.4%)	25 (12.7%)	0.63 (0.32-1.26)
		C/C-A/A	90 (54.2%)	105 (53.3%)	1	0.86
		CA	76 (45.8%)	92 (46.7%)	0.96 (0.64-1.46)
PLA2G4A	rs1015710	A/A	159 (94.1%)	174 (88.3%)	1	0.1
		G/A	10 (5.9%)	22 (11.2%)	0.50 (0.23-1.08)
		G/G	0	1 (0.5%)	0.00 (0.00-NA)
		A/A	159 (94.1%)	174 (88.3%)	1	0.051
		G/A-G/G	10 (5.9%)	23 (11.7%)	0.48 (0.22-1.03)
		A/A-G/A	169 (100%)	196 (99.5%)	1	0.27
		G/G	0	1 (0.5%)	0.00 (0.00-NA)
		A/A-G/G	159 (94.1%)	175 (88.8%	1	0.072
		G/A	10 (5.9%)	22 (11.2%)	0.50 (0.23-1.09)
REN	rs11240688	G/G	111 (66.1%)	127 (64.5%	1	0.89
		A/G	45 (26.8%)	57 (28.9%)	0.90 (0.57-1.44)
		A/A	12 (7.1%	13 (6.6%)	1.06 (0.46-2.41)
		G/G	111 (66.1%)	127 (64.5%	1	0.75
		A/G-A/A	57 (33.9%)	70 (35.5%	0.93 (0.60-1.44)
		G/G-A/G	156 (92.9%	184 (93.4%)	1	0.84
		A/A	12 (7.1%)	13 (6.6%)	1.09 (0.48-2.46)
		G/G-A/A	123 (73.2%)	140 (71.1%)	1	0.65
		A/G	45 (26.8%)	57 (28.9%)	0.90 (0.57-1.42)
NOS1AP	rs10494366	T/T	49 (30.4%)	59 (30.4%)	1	0.89
		G/T	73 (45.3%)	92 (47.4%)	0.96 (0.59-1.56)
		G/G	39 (24.2%)	43 (22.2%)	1.09 (0.61-1.94)
		T/T	49 (30.4%)	59 (30.4%)	1	1
		G/T-G/G	112 (69.6%)	135 (69.6%)	1.00 (0.63-1.57)
		T/T-G/T	122 (75.8%)	151 (77.8%)	1	0.65
		G/G	39 (24.2%)	43 (22.2%)	1.12 (0.68-1.84)
		T/T-G/G	88 (54.7%	102 (52.6%	1	0.7
		G/T	73 (45.3%)	92 (47.4%)	0.92 (0.60-1.40)
NOS3	rs2070744	T/T	81 (47.9%)	92 (46.7%)	1	0.83
		C/T	74 (43.8%)	85 (43.1%)	0.99 (0.64-1.52)
		C/C	14 (8.3%)	20 (10.2%)	0.80 (0.38-1.68)
		T/T	81 (47.9%)	92 (46.7%)	1	0.81
		C/T-C/C	88 (52.1%	105 (53.3%	0.95 (0.63-1.44)
		T/T-C/T	155 (91.7%	177 (89.8%)	1	0.54
		C/C	14 (8.3%)	20 (10.2%)	0.80 (0.39-1.64)
		T/T-C/C	95 (56.2%	112 (56.9%	1	0.9
		C/T	74 (43.8%)	85 (43.1%)	1.03 (0.68-1.55)
TCF7L2	rs7917983	C/C	66 (39%)	79 (40.1%)	1	0.98
		T/C	79 (46.8%)	90 (45.7%)	1.05 (0.67-1.64)
		T/T	24 (14.2%)	28 (14.2%)	1.03 (0.54-1.94)
		C/C	66 (39%)	79 (40.1%)	1	0.84
		T/C-T/T	103 (61%	118 (59.9%	1.04 (0.69-1.59)
		C/C-T/C	145 (85.8%	169 (85.8%	1	1
		T/T	24 (14.2%)	28 (14.2%)	1.00 (0.55-1.80)
		C/C-T/T	90 (53.2%	107 (54.3%	1	0.84
		T/C	79 (46.8%)	90 (45.7%)	1.04 (0.69-1.58)
	rs4132670	G/G	65 (38.5%)	69 (35%)	1	0.75
		G/A	72 (42.6%)	86 (43.6%)	0.89 (0.56-1.41)
		A/A	32 (18.9%)	42 (21.3%)	0.81 (0.46-1.43)
		G/G	65 (38.5%)	69 (35%)	1	0.5
		G/A-A/A	104 (61.5%	128 (65%	0.86 (0.56-1.32)
		G/G-G/A	137 (81.1%)	155 (78.7%)	1	0.57
		A/A	32 (18.9%)	42 (21.3%)	0.86 (0.52-1.44)
		G/G-A/A	97 (57.4%	111 (56.4%)	1	0.84
		G/A	72 (42.6%)	86 (43.6%)	0.96 (0.63-1.45)
	rs4506565	A/A	70 (41.4%)	70 (35.5%)	1	0.11
		A/T	78 (46.1%)	87 (44.2%)	0.90 (0.57-1.41)
		T/T	21 (12.4%)	40 (20.3%)	0.53 (0.28-0.98)
		A/A	70 (41.4%)	70 (35.5%)	1	0.25
		A/T-T/T	99 (58.6%	127 (64.5%)	0.78 (0.51-1.19)
		A/A-A/T	148 (87.6%	157 (79.7%	1	0.042
		T/T	21 (12.4%)	40 (20.3%)	0.56 (0.31-0.99)
		A/A-T/T	91 (53.9%	110 (55.8%	1	0.7
		A/T	78 (46.1%)	87 (44.2%)	1.08 (0.72-1.64)
P-values< 0.0042 (0.05/# of SNPs, 0.05/12 = 0.0042 after applying multiple comparison) are considered as significant. NA: not available.
