# Supplementary material for: PTPRD gene variant rs10739150: A potential game-changer in hypertension diagnosis
Source: PLoS One. 2024 Jun 27;19(6):e0304950. doi: 10.1371/journal.pone.0304950 (PMC11210811; doi:10.1371/journal.pone.0304950)
Supplement: S3 Table — (XLSX) [file pone.0304950.s003.xlsx]

## Sheet: Sheet1
	Table S3. Association between different SNPs of the studied genes and the clinical characteristics of hypertension patients’ group.
	SNP	BMI(kg/m^2)	Age	Hight cm	Wight Kg	number of years	SBP	DBP	plus rate	number of years DM	Ejection Fraction	HB	WBC	PLT	Na	K	Urea	creatinine	ACEi mg per day	CCC mg per day	ARB mg per day	peripheral vascular disease	cerebrovascular accident	chronic kidney disease	dialysis	Atrial fbrillation	Thiazide Diuretics mg per day	cardiovascular medications	NSAID/COX2	antiplatelet	other medication	Stomach medications	Osteoporosis medications	smoker	Ex-smoker	diet	exercises	DM treatment	Ischemic heart disease	Heart failure	Gender	Diabetes mellitus	newaly diagnosed	know HTN
	rs2070744	0.504	0.117	0.149	0.873	0.333	0.751	0.691	0.558	0.442	0.296	0.117	0.058	0.484	0.15	0.89	0.152	0.89	0.73	0.973	0.544	0.85	0.634	0.398	0.235	0.399	0.989	0.645	0.399	0.841	0.764	0.231	0.257	0.564	0.395	0.661	0.352	0.741	0.582	0.297	0.414	0.298	0.397	0.843
	rs10494366	0.889	0.968	0.85	0.11	0.658	0.572	0.258	0.706	0.125	0.706	0.51	0.51	0.324	0.226	0.551	0.139	0.258	0.254	0.267	0.793	0.609	0.748	0.213	0.369	0.748	0.584	0.431	0.748	0.164	0.357	0.487	0.222	0.148	0.078	0.008	0.285	0.974	0.541	0.287	0.561	0.321	0.879	0.954
	rs4506565	0.878	0.369	0.899	0.227	0.121	0.887	0.139	0.995	0.28	0.061	0.166	0.369	0.859	0.415	0.874	0.284	0.634	0.285	0.461	0.111	0.621	0.651	0.975	0.675	0.47	0.123	0.632	0.423	0.822	0.231	0.114	0.42	0.105	0.21	0.501	0.104	0.701	0.098	0.314	0.052	0.891	0.408	0.71
	rs4132670	0.153	0.112	0.157	0.128	0.174	0.203	0.808	0.069	0.274	0.375	0.443	0.423	0.414	0.741	0.294	0.924	0.249	0.427	0.247	0.742	0.724	0.706	0.607	0.76	0.684	0.486	0.846	0.468	0.453	0.354	0.534	0.897	0.987	0.198	0.079	0.859	0.598	0.958	0.748	0.069	0.487	0.158	0.581
	rs7917983	0.53	0.221	0.958	0.123	0.85	0.113	0.877	0.087	0.345	0.546	0.755	0.993	0.015	0.28	0.364	0.498	0.158	0.998177	0.704114	0.85625	0.704114	0.996667	0.666003	0.996667	0.526228	0.666003	0.526228	0.995913	0.84385	0.995913	0.659943	0.84385	0.659943	0.818176	0.943488	0.818176	0.415328	0.943488	0.415328	0.701	0.098	0.314	0.852
	rs1801253	0.207	0.073	0.531	0.2	0.45	0.75	0.419	0.361	0.276	0.946	0.948	0.082	0.844	0.476	0.555	0.144	0.875	0.005	0.582	0.542	0.001	0.857	0.478	0.148	0.978	0.417	0.365	0.085	0.777	0.027	0.223952	0.699885	0.704351	0.923514	0.965173	0.929235	0.1962	0.661	0.352	0.741	0.582	0.485	0.745
	rs1801252	0.242	0.239	0.669	0.508	0.46	0.055	0.465	0.217	0.514	0.934	0.596	0.77	0.056	0.73	0.37	0.6	0.760522	0.905149	0.953469	0.993497	0.665635	0.022	0.89103	0.733701	0.902198	0.976632	0.62222	0.535349	0.792994	0.223952	0.535349	0.223952	0.261513	0.068	0.261513	0.822258	0.573246	0.822258	0.285	0.104	0.859	0.818176	0.258
	rs12346562	0.372	0.79	0.279	0.305	0.508	0.468	0.174	0.093	0.983	0.608	0.983	0.581	0.968	0.854	0.189	0.39333	0.704351	0.958322	0.704351	0.811255	0.431502	0.811255	0.712902	0.431502	0.712902	0.548634	0.987688	0.548634	0.643904	0.987688	0.088	0.225365	0.941363	0.225365	0.608631	0.941363	0.608631	0.852053	0.082	0.258	0.158	0.489	0.477
	rs10739150	0.174	0.49	0.655	0.314	0.903	0.336	0.42	0.45	0.927	0.136	0.337	0.721	0.85	0.285	0.234	0.365	0.0037	0.1962	0.995354	0.1962	0.890175	0.99817	0.890175	0.048	0.99817	0.817491	0.998486	0.23269	0.998486	0.237025	0.23269	0.237025	0.863177	0.761163	0.863177	0.502966	0.761163	0.502966	0.279973	0.704721	0.279973	0.945631	0.704721
	rs4742610	0.857	0.698	0.876	0.369	0.535	0.071	0.417	0.47	0.291	0.239	0.747	0.283	0.744	1.183	0.002	0.008	0.299	0.945631	0.475945	0.963953	0.475945	0.37974	0.963953	0.37974	0.881154	0.485668	0.881154	0.668215	0.485668	0.668215	0.118751	0.862655	0.118751	0.205922	0.862655	0.205922	0.741	0.974	0.701	0.598	0.415328	0.1962	0.573246
	rs1015710	NA																	0.803276	0.718115	0.258	0.718115	0.665635	0.665635	0.665635	0.305076	0.906333	0.305076	0.052	0.906333	0.699885	0.939722	0.746234	0.939722	0.415327	0.746234	0.415327	0.137822	0.0134899	0.137822	0.288433	0.154	0.245	0.484
	rs11240688	0.177	0.717	0.374	0.754	0.101	0.394	0.828	0.71	0.042	0.877	0.465	0.799	0.878	0.027	0.591	0.741	0.665635	0.305076	0.906333	0.305076	0.699885	0.906333	0.699885	0.939722	0.746234	0.939722	0.415327	0.746234	0.415327	0.137822	0.0134899	0.137822	0.288433	0.08	0.908306	0.052		0.569	0.906293	0.245	0.842634	0.99915	0.852
	P values< 0.05 are considered as significant.
	NA: not available.
