# Supplementary material for: PTPRD gene variant rs10739150: A potential game-changer in hypertension diagnosis
Source: PLoS One. 2024 Jun 27;19(6):e0304950. doi: 10.1371/journal.pone.0304950 (PMC11210811; doi:10.1371/journal.pone.0304950)
Supplement: S4 Table — (XLSX) [file pone.0304950.s004.xlsx]

## Sheet: Sheet1
Table S4. Regression analysis of the association between hypertension ( sytosolic and diastolic) and clinical features.
sytosolica		Sig.
at risk hypertension	Age	0.438479
	BMI(kg/m^2)	0.21245
	Na	0.7808
	K	0.627706
	creatinine	0.693196
	Urea	0.527519
	[rs4506565=AA]	0.215783
	[rs4506565=AT]	0.997699
	[rs4506565=TT]
	[rs4132670=AA]	0.303663
	[rs4132670=GA]	0.156863
	[rs4132670=GG]
	[rs7917983=CC]	0.73895
	[rs7917983=TC]	0.915759
	[rs7917983=TT]
	[rs1801253=CC]	0.239072
	[rs1801253=GC]	0.215325
	[rs1801253=GG]
	[rs1801252=AA]	0.995597
	[rs1801252=AG]	0.995655
	[rs1801252=GG]
	[rs12346562=AA]	0.631143
	[rs12346562=CA]	0.100385
	[rs12346562=CC]
	[rs10739150=GG]	0.777395
	[rs10739150=GT]	0.229286
	[rs10739150=TT]
	[rs4742610=CC]	0.56863
	[rs4742610=CT]	0.383253
	[rs4742610=TT]
	[rs1015710=AA]	8.08162e-105
	[rs1015710=GA]
	[rs1015710=GG]
	[rs11240688=AA]	0.363543
	[rs11240688=AG]	0.510724
	[rs11240688=GG]
	[rs2070744=CC]	0.987995
	[rs2070744=CT]	0.775583
	[rs2070744=TT]
	[rs10494366=GG]	0.306244
	[rs10494366=GT]	0.515603
	[rs10494366=TG]	0.999988
	[rs10494366=TT]
	Intercept	0.995254
Hypertension	Age	0.0178182
	BMI(kg/m^2)	0.052557
	Na	0.322722
	K	0.388138
	creatinine	0.0238608
	Urea	0.00462268
	[rs4506565=AA]	0.49115
	[rs4506565=AT]	0.739707
	[rs4506565=TT]
	[rs4132670=AA]	0.407813
	[rs4132670=GA]	0.254222
	[rs4132670=GG]
	[rs7917983=CC]	0.198179
	[rs7917983=TC]	0.452313
	[rs7917983=TT]
	[rs1801253=CC]	0.162763
	[rs1801253=GC]	0.277801
	[rs1801253=GG]
	[rs1801252=AA]	0.999659
	[rs1801252=AG]	0.999871
	[rs1801252=GG]
	[rs12346562=AA]	0.613809
	[rs12346562=CA]	0.126268
	[rs12346562=CC]
	[rs10739150=GG]	0.408674
	[rs10739150=GT]	0.21582
	[rs10739150=TT]
	[rs4742610=CC]	0.702511
	[rs4742610=CT]	0.203294
	[rs4742610=TT]
	[rs1015710=AA]	2.10576e-95
	[rs1015710=GA]
	[rs1015710=GG]
	[rs11240688=AA]	0.826908
	[rs11240688=AG]	0.504482
	[rs11240688=GG]
	[rs2070744=CC]	0.280369
	[rs2070744=CT]	0.442265
	[rs2070744=TT]
	[rs10494366=GG]	0.216613
	[rs10494366=GT]	0.61454
	[rs10494366=TG]	0.996428
	[rs10494366=TT]
diastolica	Intercept	0.995647
at risk hypertension	Age	0.0381455
	BMI(kg/m^2)	0.144674
	Na	0.234595
	K	0.970001
	creatinine	0.376825
	Urea	0.0736803
	[rs4506565=AA]	0.331805
	[rs4506565=AT]	0.879611
	[rs4506565=TT]
	[rs4132670=AA]	0.201646
	[rs4132670=GA]	0.207406
	[rs4132670=GG]
	[rs7917983=CC]	0.785824
	[rs7917983=TC]	0.722626
	[rs7917983=TT]
	[rs1801253=CC]	0.933082
	[rs1801253=GC]	0.510516
	[rs1801253=GG]
	[rs1801252=AA]	0.996958
	[rs1801252=AG]	0.996923
	[rs1801252=GG]
	[rs12346562=AA]	0.572528
	[rs12346562=CA]	0.203432
	[rs12346562=CC]
	[rs10739150=GG]	0.213432
	[rs10739150=GT]	0.55156
	[rs10739150=TT]
	[rs4742610=CC]	0.574628
	[rs4742610=CT]	0.311184
	[rs4742610=TT]
	[rs1015710=AA]	5.35566e-132
	[rs1015710=GA]
	[rs1015710=GG]
	[rs11240688=AA]	0.757673
	[rs11240688=AG]	0.0456983
	[rs11240688=GG]
	[rs2070744=CC]	0.864002
	[rs2070744=CT]	0.417338
	[rs2070744=TT]
	[rs10494366=GG]	0.243916
	[rs10494366=GT]	0.318934
	[rs10494366=TG]	0.998315
	[rs10494366=TT]
Hypertension	Intercept	0.996038
	Age	0.648361
	BMI(kg/m^2)	0.445885
	Na	0.772507
	K	0.37735
	creatinine	0.273303
	Urea	0.199291
	[rs4506565=AA]	0.13314
	[rs4506565=AT]	0.153021
	[rs4506565=TT]
	[rs4132670=AA]	0.174611
	[rs4132670=GA]	0.381817
	[rs4132670=GG]
	[rs7917983=CC]	0.959891
	[rs7917983=TC]	0.552084
	[rs7917983=TT]
	[rs1801253=CC]	0.492179
	[rs1801253=GC]	0.854977
	[rs1801253=GG]
	[rs1801252=AA]	0.997943
	[rs1801252=AG]	0.998116
	[rs1801252=GG]
	[rs12346562=AA]	0.732344
	[rs12346562=CA]	0.395374
	[rs12346562=CC]
	[rs10739150=GG]	0.909158
	[rs10739150=GT]	0.812758
	[rs10739150=TT]
	[rs4742610=CC]	0.762919
	[rs4742610=CT]	0.971008
	[rs4742610=TT]
	[rs1015710=AA]	3.24106e-97
	[rs1015710=GA]
	[rs1015710=GG]
	[rs11240688=AA]	0.358571
	[rs11240688=AG]	0.677397
	[rs11240688=GG]
	[rs2070744=CC]	0.488652
	[rs2070744=CT]	0.348355
	[rs2070744=TT]
	[rs10494366=GG]	0.957147
	[rs10494366=GT]	0.237031
	[rs10494366=TG]	0.998593
	[rs10494366=TT]
P values< 0.05 are considered as significant.
NA: not available.
