# Supplementary material for: PTPRD gene variant rs10739150: A potential game-changer in hypertension diagnosis
Source: PLoS One. 2024 Jun 27;19(6):e0304950. doi: 10.1371/journal.pone.0304950 (PMC11210811; doi:10.1371/journal.pone.0304950)
Supplement: S5 Table — (XLSX) [file pone.0304950.s005.xlsx]

## Sheet: Sheet1
Table S5. Regression analysis of the differences regarding demographic data, risk factors, and genetic variants between the case and control groups.
rs2070744a	covariate	Sig.
CC	Intercept	0.231721
	BMI(kg/m^2)	0.937018
	AGE	0.0404428
	[statusAT=case]	0.0358249
	[statusAT=cont]
	[Gender=.00]	0.833445
	[Gender=1.00]
	[Smoking=.00]	0.120199
	[Smoking=1.00]
CT	Intercept	0.559517
	BMI(kg/m^2)	0.290046
	AGE	0.778341
	[statusAT=case]	0.52405
	[statusAT=cont]
	[Gender=.00]	0.965429
	[Gender=1.00]
	[Smoking=.00]	0.372303
	[Smoking=1.00]
rs10494366a
GG	Intercept	0.949419
	BMI(kg/m^2)	0.899328
	AGE	0.764151
	[statusAT=case]	0.862072
	[statusAT=cont]
	[Gender=.00]	0.391206
	[Gender=1.00]
	[Smoking=.00]	0.592858
	[Smoking=1.00]
GT	Intercept	0.119554
	BMI(kg/m^2)	0.666708
	AGE	0.145296
	[statusAT=case]	0.11656
	[statusAT=cont]
	[Gender=.00]	0.460217
	[Gender=1.00]
	[Smoking=.00]	0.893845
	[Smoking=1.00]
rs4506565a
AA	Intercept	0.497295
	BMI(kg/m^2)	0.122809
	AGE	0.410199
	[statusAT=case]	0.374228
	[statusAT=cont]
	[Gender=.00]	0.149139
	[Gender=1.00]
	[Smoking=.00]	0.537324
	[Smoking=1.00]
AT	Intercept	0.478449
	BMI(kg/m^2)	0.257776
	AGE	0.971468
	[statusAT=case]	0.183651
	[statusAT=cont]
	[Gender=.00]	0.156278
	[Gender=1.00]
	[Smoking=.00]	0.543568
	[Smoking=1.00]
rs4132670a
AA	Intercept	0.167619
	BMI(kg/m^2)	0.721834
	AGE	0.153301
	[statusAT=case]	0.488081
	[statusAT=cont]
	[Gender=.00]	0.409299
	[Gender=1.00]
	[Smoking=.00]	0.511015
	[Smoking=1.00]
GA	Intercept	0.84211
	BMI(kg/m^2)	0.802169
	AGE	0.476578
	[statusAT=case]	0.712824
	[statusAT=cont]
	[Gender=.00]	0.720162
	[Gender=1.00]
	[Smoking=.00]	0.44517
	[Smoking=1.00]
rs7917983a
CC	Intercept	0.315139
	BMI(kg/m^2)	0.408684
	AGE	0.190339
	[statusAT=case]	0.535172
	[statusAT=cont]
	[Gender=.00]	0.018238
	[Gender=1.00]
	[Smoking=.00]	0.146333
	[Smoking=1.00]
CT	Intercept	0.385605
	BMI(kg/m^2)	0.902505
	AGE	0.376898
	[statusAT=case]	0.442871
	[statusAT=cont]
	[Gender=.00]	0.369336
	[Gender=1.00]
	[Smoking=.00]	0.327896
	[Smoking=1.00]
rs1801253a
CC	Intercept	0.922795
	BMI(kg/m^2)	0.983728
	AGE	0.75748
	[statusAT=case]	0.504775
	[statusAT=cont]
	[Gender=.00]	0.965024
	[Gender=1.00]
	[Smoking=.00]	0.797082
	[Smoking=1.00]
CG	Intercept	0.182992
	BMI(kg/m^2)	0.797255
	AGE	0.915607
	[statusAT=case]	0.748476
	[statusAT=cont]
	[Gender=.00]	0.326618
	[Gender=1.00]
	[Smoking=.00]	0.607948
	[Smoking=1.00]
rs1801252a
AA	Intercept	0.267561
	BMI(kg/m^2)	0.652956
	AGE	0.881684
	[statusAT=case]	0.758782
	[statusAT=cont]
	[Gender=.00]	0.268159
	[Gender=1.00]
	[Smoking=.00]	0.463385
	[Smoking=1.00]
AG	Intercept	0.852503
	BMI(kg/m^2)	0.546108
	AGE	0.646942
	[statusAT=case]	0.542486
	[statusAT=cont]
	[Gender=.00]	0.62503
	[Gender=1.00]
	[Smoking=.00]	0.928062
	[Smoking=1.00]
rs12346562a
AA	Intercept	0.00757213
	BMI(kg/m^2)	0.42674
	AGE	0.542683
	[statusAT=case]	0.260993
	[statusAT=cont]
	[Gender=.00]	0.633583
	[Gender=1.00]
	[Smoking=.00]	0.322006
	[Smoking=1.00]
AC	Intercept	0.7818
	BMI(kg/m^2)	0.926147
	AGE	0.798977
	[statusAT=case]	0.835208
	[statusAT=cont]
	[Gender=.00]	0.836073
	[Gender=1.00]
	[Smoking=.00]	0.74968
	[Smoking=1.00]
rs10739150a
GG	Intercept	0.0311521
	BMI(kg/m^2)	0.916692
	AGE	0.639622
	[statusAT=case]	0.261798
	[statusAT=cont]
	[Gender=.00]	0.964074
	[Gender=1.00]
	[Smoking=.00]	0.142532
	[Smoking=1.00]
GT	Intercept	0.171365
	BMI(kg/m^2)	0.64294
	AGE	0.761498
	[statusAT=case]	0.890546
	[statusAT=cont]
	[Gender=.00]	0.904812
	[Gender=1.00]
	[Smoking=.00]	0.452447
	[Smoking=1.00]
rs4742610a
CC	Intercept	0.829371
	BMI(kg/m^2)	0.358469
	AGE	0.542746
	[statusAT=case]	0.4763
	[statusAT=cont]
	[Gender=.00]	0.854743
	[Gender=1.00]
	[Smoking=.00]	0.935027
	[Smoking=1.00]
CT	Intercept	0.208273
	BMI(kg/m^2)	0.909929
	AGE	0.338934
	[statusAT=case]	0.307458
	[statusAT=cont]
	[Gender=.00]	0.420397
	[Gender=1.00]
	[Smoking=.00]	0.743804
	[Smoking=1.00]
rs1015710a
AA	Intercept	0.984706
	BMI(kg/m^2)	0.319863
	AGE	0.896938
	[statusAT=case]	1.30587e-109
	[statusAT=cont]
	[Gender=.00]	0.994425
	[Gender=1.00]
	[Smoking=.00]	2.60226e-166
	[Smoking=1.00]
AG	Intercept	0.985502
	BMI(kg/m^2)	0.301662
	AGE	0.832717
	[statusAT=case]
	[statusAT=cont]
	[Gender=.00]	0.994606
	[Gender=1.00]
	[Smoking=.00]
	[Smoking=1.00]
rs11240688a
AA	Intercept	0.0207909
	BMI(kg/m^2)	0.287413
	AGE	0.986112
	[statusAT=case]	0.523117
	[statusAT=cont]
	[Gender=.00]	0.0429436
	[Gender=1.00]
	[Smoking=.00]	0.986234
	[Smoking=1.00]
AG	Intercept	0.12908
	BMI(kg/m^2)	0.248492
	AGE	0.0486706
	[statusAT=case]	0.0916303
	[statusAT=cont]
	[Gender=.00]	0.196537
	[Gender=1.00]
	[Smoking=.00]	0.902992
	[Smoking=1.00]
a. The reference category is: 2.00.
b. This parameter is set to zero because it is redundant.
Parameter Estimates
		Sig.
rs4359a
CC	Intercept	0.128077
	BMI(kg/m^2)	0.761517
	AGE	0.668157
	[statusAT=case]	0.17917
	[statusAT=cont]
	[Gender=.00]	0.279466
	[Gender=1.00]
	[Smoking=.00]	0.663497
	[Smoking=1.00]
CT	Intercept	0.128083
	BMI(kg/m^2)	0.511481
	AGE	0.586074
	[statusAT=case]	0.402849
	[statusAT=cont]
	[Gender=.00]	0.351672
	[Gender=1.00]
	[Smoking=.00]	0.200555
	[Smoking=1.00]
AA	Intercept	0.644779
	BMI(kg/m^2)	0.724858
	AGE	0.80302
	[statusAT=case]	0.688447
	[statusAT=cont]
	[Gender=.00]	0.46068
	[Gender=1.00]
	[Smoking=.00]	0.644287
	[Smoking=1.00]
AG	Intercept	0.245556
	BMI(kg/m^2)	0.746947
	AGE	0.97568
	[statusAT=case]	0.910306
	[statusAT=cont]
	[Gender=.00]	0.868984
	[Gender=1.00]
	[Smoking=.00]	0.98868
	[Smoking=1.00]
rs4344a
CC	Intercept	0.135911
	BMI(kg/m^2)	0.904428
	AGE	0.993019
	[statusAT=case]	0.559248
	[statusAT=cont]
	[Gender=.00]	0.337239
	[Gender=1.00]
	[Smoking=.00]	0.899387
	[Smoking=1.00]
CG	Intercept	0.448668
	BMI(kg/m^2)	0.942466
	AGE	0.523362
	[statusAT=case]	0.622603
	[statusAT=cont]
	[Gender=.00]	0.375333
	[Gender=1.00]
	[Smoking=.00]	0.528794
	[Smoking=1.00]
rs4341a		Sig.
AA	Intercept	0.136939
	BMI(kg/m^2)	0.86626
	AGE	0.94908
	[statusAT=case]	0.592374
	[statusAT=cont]
	[Gender=.00]	0.346164
	[Gender=1.00]
	[Smoking=.00]	0.931762
	[Smoking=1.00]
AG	Intercept	0.447936
	BMI(kg/m^2)	0.841278
	AGE	0.661529
	[statusAT=case]	0.721193
	[statusAT=cont]
	[Gender=.00]	0.406989
	[Gender=1.00]
	[Smoking=.00]	0.610212
	[Smoking=1.00]
a. The reference category is: 2.00.
b. This parameter is set to zero because it is redundant.
P values< 0.05 are considered as significant.
NA: not available.
