# Supplementary material for: PTPRD gene variant rs10739150: A potential game-changer in hypertension diagnosis
Source: PLoS One. 2024 Jun 27;19(6):e0304950. doi: 10.1371/journal.pone.0304950 (PMC11210811; doi:10.1371/journal.pone.0304950)
Supplement: S6 Table — (XLSX) [file pone.0304950.s006.xlsx]

## Sheet: Sheet1
Table S6. Regression analysis of the differences regarding genetic variants and clinical features within the case group.
rs2070744a	Covariate	Sig.
CC	Intercept	0.626767
	Age	0.534602
	BMI(kg/m^2)	0.305705
	Na	0.815053
	K	0.568135
	creatinine	0.846771
	Urea	0.699691
	plus rate	0.883663
	[sytosolic=.00]	0.535285
	[sytosolic=1.00]	0.331201
	[sytosolic=2.00]
	[diastolic=.00]	0.84964
	[diastolic=1.00]	0.867599
	[diastolic=2.00]
	[Diabetes mellitus=no]	0.830578
	[Diabetes mellitus=yes]
	[Gender=F]	0.65076
	[Gender=M]
	[exercises=no]	0.703077
	[exercises=ye]
	[diet=no]	0.530975
	[diet=yes]
CT	Intercept	0.957061
	Age	0.636922
	BMI(kg/m^2)	0.0325018
	Na	0.38001
	K	0.617387
	creatinine	0.517314
	Urea	0.0917725
	plus rate	0.898506
	[sytosolic=.00]	0.85712
	[sytosolic=1.00]	0.836269
	[sytosolic=2.00]
	[diastolic=.00]	0.0953691
	[diastolic=1.00]	0.560659
	[diastolic=2.00]
	[Diabetes mellitus=no]	0.073871
	[Diabetes mellitus=yes]
	[Gender=F]	0.487715
	[Gender=M]
	[exercises=no]	0.30175
	[exercises=ye]
	[diet=no]	0.663771
	[diet=yes]
rs10494366a
GG	Intercept	0.271923
	Age	0.98435
	BMI(kg/m^2)	0.11291
	Na	0.364692
	K	0.902174
	creatinine	0.0778434
	Urea	0.580507
	plus rate	0.0351372
	[sytosolic=.00]	0.818928
	[sytosolic=1.00]	0.885674
	[sytosolic=2.00]
	[diastolic=.00]	0.595579
	[diastolic=1.00]	0.573866
	[diastolic=2.00]
	[Gender=F]	0.136606
	[Gender=M]
	[exercises=no]	0.0326591
	[exercises=ye]
	[diet=no]	0.000733334
	[diet=yes]
	[Diabetes mellitus=no]	0.373708
	[Diabetes mellitus=yes]
GT	Intercept	0.253469
	Age	0.528652
	BMI(kg/m^2)	0.469606
	Na	0.674297
	K	0.147128
	creatinine	0.704751
	Urea	0.425368
	plus rate	0.905087
	[sytosolic=.00]	0.494782
	[sytosolic=1.00]	0.445113
	[sytosolic=2.00]
	[diastolic=.00]	0.255506
	[diastolic=1.00]	0.70062
	[diastolic=2.00]
	[Gender=F]	0.189848
	[Gender=M]
	[exercises=no]	0.736449
	[exercises=ye]
	[diet=no]	0.00114471
	[diet=yes]
	[Diabetes mellitus=no]	0.756128
	[Diabetes mellitus=yes]
rs4506565a
AA	Intercept	0.872514
	Age	0.347897
	BMI(kg/m^2)	0.461568
	Na	0.448057
	K	0.662427
	creatinine	0.272192
	Urea	0.247893
	plus rate	0.0309942
	[sytosolic=.00]	0.268509
	[sytosolic=1.00]	0.520192
	[sytosolic=2.00]
	[diastolic=.00]	0.600955
	[diastolic=1.00]	0.890595
	[diastolic=2.00]
	[Gender=F]	0.120645
	[Gender=M]
	[exercises=no]	0.311622
	[exercises=ye]
	[diet=no]	0.521539
	[diet=yes]
	[Diabetes mellitus=no]	0.979977
	[Diabetes mellitus=yes]
AT	Intercept	0.26636
	Age	0.490328
	BMI(kg/m^2)	0.734858
	Na	0.150479
	K	0.699736
	creatinine	0.243785
	Urea	0.976523
	plus rate	0.0999526
	[sytosolic=.00]	0.865481
	[sytosolic=1.00]	0.749535
	[sytosolic=2.00]
	[diastolic=.00]	0.942986
	[diastolic=1.00]	0.678161
	[diastolic=2.00]
	[Gender=F]	0.97046
	[Gender=M]
	[exercises=no]	0.606645
	[exercises=ye]
	[diet=no]	0.991279
	[diet=yes]
	[Diabetes mellitus=no]	0.25461
	[Diabetes mellitus=yes]
rs4132670a
AA	Intercept	0.947223
	Age	0.23803
	BMI(kg/m^2)	0.728982
	Na	0.585413
	K	0.643911
	creatinine	0.443167
	Urea	0.262735
	plus rate	0.0563034
	[sytosolic=.00]	0.431118
	[sytosolic=1.00]	0.6761
	[sytosolic=2.00]
	[diastolic=.00]	0.97587
	[diastolic=1.00]	0.408724
	[diastolic=2.00]
	[Gender=F]	0.0950947
	[Gender=M]
	[exercises=no]	0.578176
	[exercises=ye]
	[diet=no]	0.672823
	[diet=yes]
	[Diabetes mellitus=no]	0.520582
	[Diabetes mellitus=yes]
GA	Intercept	0.131833
	Age	0.0152787
	BMI(kg/m^2)	0.938576
	Na	0.335803
	K	0.296222
	creatinine	0.963238
	Urea	0.129687
	plus rate	0.0895886
	[sytosolic=.00]	0.402677
	[sytosolic=1.00]	0.426861
	[sytosolic=2.00]
	[diastolic=.00]	0.806086
	[diastolic=1.00]	0.978789
	[diastolic=2.00]
	[Gender=F]	0.0628034
	[Gender=M]
	[exercises=no]	0.338232
	[exercises=ye]
	[diet=no]	0.606478
	[diet=yes]
	[Diabetes mellitus=no]	0.136369
	[Diabetes mellitus=yes]
rs7917983a
CC	Intercept	0.089829
	Age	0.391581
	BMI(kg/m^2)	0.846962
	Na	0.0723534
	K	0.800348
	creatinine	0.944707
	Urea	0.78978
	plus rate	0.106808
	[sytosolic=.00]	0.257738
	[sytosolic=1.00]	0.0802346
	[sytosolic=2.00]
	[diastolic=.00]	0.402145
	[diastolic=1.00]	0.723763
	[diastolic=2.00]
	[Gender=F]	0.14838
	[Gender=M]
	[exercises=no]	0.623886
	[exercises=ye]
	[diet=no]	0.47664
	[diet=yes]
	[Diabetes mellitus=no]	0.915233
	[Diabetes mellitus=yes]
TC	Intercept	0.272068
	Age	0.0315444
	BMI(kg/m^2)	0.676484
	Na	0.62457
	K	0.807072
	creatinine	0.703777
	Urea	0.899221
	plus rate	0.251225
	[sytosolic=.00]	0.515405
	[sytosolic=1.00]	0.27731
	[sytosolic=2.00]
	[diastolic=.00]	0.341334
	[diastolic=1.00]	0.276212
	[diastolic=2.00]
	[Gender=F]	0.0867731
	[Gender=M]
	[exercises=no]	0.334824
	[exercises=ye]
	[diet=no]	0.658408
	[diet=yes]
	[Diabetes mellitus=no]	0.780642
	[Diabetes mellitus=yes]
rs1801253a
CC	Intercept	0.0220934
	Age	0.0971258
	BMI(kg/m^2)	0.289788
	Na	0.105837
	K	0.0540216
	creatinine	0.00448386
	Urea	0.110437
	plus rate	0.338667
	[sytosolic=.00]	0.17648
	[sytosolic=1.00]	0.988078
	[sytosolic=2.00]
	[diastolic=.00]	0.752175
	[diastolic=1.00]	0.742836
	[diastolic=2.00]
	[Gender=F]	0.269876
	[Gender=M]
	[exercises=no]	0.961501
	[exercises=ye]
	[diet=no]	0.177699
	[diet=yes]
	[Diabetes mellitus=no]	0.520794
	[Diabetes mellitus=yes]
GC	Intercept	0.0436336
	Age	0.334796
	BMI(kg/m^2)	0.815594
	Na	0.0811165
	K	0.0899486
	creatinine	0.109007
	Urea	0.368727
	plus rate	0.624404
	[sytosolic=.00]	0.241906
	[sytosolic=1.00]	0.732667
	[sytosolic=2.00]
	[diastolic=.00]	0.435365
	[diastolic=1.00]	0.7634
	[diastolic=2.00]
	[Gender=F]	0.435155
	[Gender=M]
	[exercises=no]	0.9208
	[exercises=ye]
	[diet=no]	0.29389
	[diet=yes]
	[Diabetes mellitus=no]	0.821918
	[Diabetes mellitus=yes]
rs1801252a
AA	Intercept	0.936237
	Age	0.983177
	BMI(kg/m^2)	0.98945
	Na	0.954309
	K	0.908153
	creatinine	0.999114
	Urea	0.978171
	plus rate	0.893996
	[sytosolic=.00]	0.954099
	[sytosolic=1.00]	0.981471
	[sytosolic=2.00]
	[diastolic=.00]	0.9081
	[diastolic=1.00]	0.993993
	[diastolic=2.00]
	[Gender=F]	0.955198
	[Gender=M]
	[exercises=no]	0.975529
	[exercises=ye]
	[diet=no]	0
	[diet=yes]
	[Diabetes mellitus=no]	0.949496
	[Diabetes mellitus=yes]
AG	Intercept	0.933448
	Age	0.983283
	BMI(kg/m^2)	0.989802
	Na	0.95129
	K	0.908177
	creatinine	0.999299
	Urea	0.978221
	plus rate	0.894746
	[sytosolic=.00]	0.953964
	[sytosolic=1.00]	0.98173
	[sytosolic=2.00]
	[diastolic=.00]	0.908966
	[diastolic=1.00]	0.993731
	[diastolic=2.00]
	[Gender=F]	0.954871
	[Gender=M]
	[exercises=no]	0.975522
	[exercises=ye]
	[diet=no]
	[diet=yes]
	[Diabetes mellitus=no]	0.950344
	[Diabetes mellitus=yes]
rs12346562a
AA	Intercept	0.0903547
	Age	0.990576
	BMI(kg/m^2)	0.734829
	Na	0.0853877
	K	0.797613
	creatinine	0.871082
	Urea	0.81621
	plus rate	0.86231
	[sytosolic=.00]	0.759049
	[sytosolic=1.00]	0.373794
	[sytosolic=2.00]
	[diastolic=.00]	0.715107
	[diastolic=1.00]	0.76149
	[diastolic=2.00]
	[Gender=F]	0.713559
	[Gender=M]
	[exercises=no]	0.546974
	[exercises=ye]
	[diet=no]	0.793578
	[diet=yes]
	[Diabetes mellitus=no]	0.638443
	[Diabetes mellitus=yes]
CA	Intercept	0.569479
	Age	0.635775
	BMI(kg/m^2)	0.262384
	Na	0.288798
	K	0.678542
	creatinine	0.900351
	Urea	0.510251
	plus rate	0.325062
	[sytosolic=.00]	0.476316
	[sytosolic=1.00]	0.983179
	[sytosolic=2.00]
	[diastolic=.00]	0.457336
	[diastolic=1.00]	0.963572
	[diastolic=2.00]
	[Gender=F]	0.210553
	[Gender=M]
	[exercises=no]	0.979378
	[exercises=ye]
	[diet=no]	0.591969
	[diet=yes]
	[Diabetes mellitus=no]	0.251151
	[Diabetes mellitus=yes]
rs10739150a
GG	Intercept	0.00640164
	Age	0.32736
	BMI(kg/m^2)	0.192618
	Na	0.465116
	K	0.862169
	creatinine	0.856646
	Urea	0.948971
	plus rate	0.419901
	[sytosolic=.00]	0.723162
	[sytosolic=1.00]	0.396434
	[sytosolic=2.00]
	[diastolic=.00]	0.612651
	[diastolic=1.00]	0.286906
	[diastolic=2.00]
	[Gender=F]	0.58758
	[Gender=M]
	[exercises=no]	5.9401e-266
	[exercises=ye]
	[diet=no]	0.982356
	[diet=yes]
	[Diabetes mellitus=no]	0.45927
	[Diabetes mellitus=yes]
GT	Intercept	0.0203308
	Age	0.220339
	BMI(kg/m^2)	0.29699
	Na	0.563738
	K	0.812779
	creatinine	0.369471
	Urea	0.579248
	plus rate	0.25479
	[sytosolic=.00]	0.343752
	[sytosolic=1.00]	0.804776
	[sytosolic=2.00]
	[diastolic=.00]	0.576424
	[diastolic=1.00]	0.543995
	[diastolic=2.00]
	[Gender=F]	0.87704
	[Gender=M]
	[exercises=no]
	[exercises=ye]
	[diet=no]	0.820081
	[diet=yes]
	[Diabetes mellitus=no]	0.613159
	[Diabetes mellitus=yes]
rs4742610a
CC	Intercept	0.737599
	Age	0.714266
	BMI(kg/m^2)	0.651706
	Na	0.876196
	K	0.128746
	creatinine	0.553859
	Urea	0.3986
	plus rate	0.269112
	[sytosolic=.00]	0.44591
	[sytosolic=1.00]	0.563099
	[sytosolic=2.00]
	[diastolic=.00]	0.338476
	[diastolic=1.00]	0.533162
	[diastolic=2.00]
	[Gender=F]	0.905392
	[Gender=M]
	[exercises=no]	0.714863
	[exercises=ye]
	[diet=no]	0.346708
	[diet=yes]
	[Diabetes mellitus=no]	0.251129
	[Diabetes mellitus=yes]
CT	Intercept	0.15776
	Age	0.816421
	BMI(kg/m^2)	0.783532
	Na	0.362042
	K	0.434374
	creatinine	0.422864
	Urea	0.915511
	plus rate	0.267482
	[sytosolic=.00]	0.141058
	[sytosolic=1.00]	0.900466
	[sytosolic=2.00]
	[diastolic=.00]	0.251513
	[diastolic=1.00]	0.406197
	[diastolic=2.00]
	[Gender=F]	0.721103
	[Gender=M]
	[exercises=no]	0.929413
	[exercises=ye]
	[diet=no]	0.241455
	[diet=yes]
	[Diabetes mellitus=no]	0.412634
	[Diabetes mellitus=yes]
rs1015710a
AA	Intercept	0.988887
	Age	0.994304
	BMI(kg/m^2)	0.998423
	Na	0.0927392
	K	0.994317
	creatinine	0.989793
	Urea	0.995388
	plus rate	0.995942
	[sytosolic=.00]	0.994716
	[sytosolic=1.00]	0.9988
	[sytosolic=2.00]
	[diastolic=.00]	0.993731
	[diastolic=1.00]	0.996566
	[diastolic=2.00]
	[Gender=F]	0.988063
	[Gender=M]
	[exercises=no]	0.987545
	[exercises=ye]
	[diet=no]	0.947251
	[diet=yes]
	[Diabetes mellitus=no]	0.951775
	[Diabetes mellitus=yes]
GA	Intercept	0.991769
	Age	0.99434
	BMI(kg/m^2)	0.998784
	Na
	K	0.992364
	creatinine	0.989107
	Urea	0.995876
	plus rate	0.995544
	[sytosolic=.00]	0.993479
	[sytosolic=1.00]	0.998961
	[sytosolic=2.00]
	[diastolic=.00]	0.993411
	[diastolic=1.00]	0.996831
	[diastolic=2.00]
	[Gender=F]	0.988134
	[Gender=M]
	[exercises=no]	0.987738
	[exercises=ye]
	[diet=no]	0.946982
	[diet=yes]
	[Diabetes mellitus=no]	0.951409
	[Diabetes mellitus=yes]
rs11240688a
AA	Intercept	0.0318602
	Age	0.00860275
	BMI(kg/m^2)	0.278818
	Na	0.0883913
	K	0.859718
	creatinine	0.156085
	Urea	0.201307
	plus rate	0.231947
	[sytosolic=.00]	0.960215
	[sytosolic=1.00]	0.440244
	[sytosolic=2.00]
	[diastolic=.00]	0.103513
	[diastolic=1.00]	0.224116
	[diastolic=2.00]
	[Gender=F]	0.109555
	[Gender=M]
	[exercises=no]	0.945049
	[exercises=ye]
	[diet=no]	0.165743
	[diet=yes]
	[Diabetes mellitus=no]	0.73462
	[Diabetes mellitus=yes]
AG	Intercept	0.0422291
	Age	0.055115
	BMI(kg/m^2)	0.170232
	Na	0.0305058
	K	0.434714
	creatinine	0.923116
	Urea	0.494215
	plus rate	0.0433325
	[sytosolic=.00]	0.123754
	[sytosolic=1.00]	0.0312237
	[sytosolic=2.00]
	[diastolic=.00]	0.104008
	[diastolic=1.00]	0.468448
	[diastolic=2.00]
	[Gender=F]	0.032688
	[Gender=M]
	[exercises=no]	0.00979884
	[exercises=ye]
	[diet=no]	0.604395
	[diet=yes]
	[Diabetes mellitus=no]	0.432796
	[Diabetes mellitus=yes]
a. The reference category is: GG.
b. This parameter is set to zero because it is redundant.
P values< 0.05 are considered as significant.
NA: not available.
