# Supplementary material for: PTPRD gene variant rs10739150: A potential game-changer in hypertension diagnosis
Source: PLoS One. 2024 Jun 27;19(6):e0304950. doi: 10.1371/journal.pone.0304950 (PMC11210811; doi:10.1371/journal.pone.0304950)
Supplement: S7 Table — (XLSX) [file pone.0304950.s007.xlsx]

## Sheet: Sheet1
Table S7. Post hoc analysis of interactions between genetic variants and the clinical features of the case group.
ID	Genotype		Urea	creatinine	K	Na	PLT	WBC	HB	plus rate	DBP	SBP	BMI
rs2070744	CC	CT	0.549597	0.566559	0.505318	0.929007	0.731796	0.520433	0.485936	0.725646	0.99215	0.957267	0.438062
		TT	0.14324	0.893338	0.999734	0.776355	0.926328	0.13933	0.954173	0.975219	0.979054	0.929913	0.974831
	CT	CC	0.549597	0.566559	0.505318	0.929007	0.731796	0.520433	0.485936	0.725646	0.99215	0.957267	0.438062
		TT	0.353633	0.616849	0.14732	0.863527	0.803276	0.367768	0.0491591	0.640456	0.862225	0.533816	0.210654
	TT	CT	0.14324	0.893338	0.999734	0.776355	0.926328	0.13933	0.954173	0.975219	0.979054	0.929913	0.974831
		CC	0.353633	0.616849	0.14732	0.863527	0.803276	0.367768	0.0491591	0.640456	0.862225	0.533816	0.210654
rs10494366	GG	GT	0.962869	0.884421	0.155653	0.502812	0.718115	0.624921	0.678442	0.996666	0.876946	0.997381	0.999958
		TT	0.685842	0.996928	0.129352	0.612647	0.258	0.697453	0.482935	0.760485	0.995802	0.969781	0.712773
	GT	GG	0.962869	0.884421	0.155653	0.502812	0.718115	0.624921	0.678442	0.996666	0.876946	0.997381	0.999958
		TT	0.760522	0.905149	0.953469	0.993497	0.665635	0.118903	0.89103	0.733701	0.902198	0.976632	0.62222
	TT	GG	0.685842	0.996928	0.129352	0.612647	0.665635	0.697453	0.482935	0.760485	0.995802	0.969781	0.712773
		GT	0.760522	0.905149	0.953469	0.993497	0.665635	0.118903	0.89103	0.733701	0.902198	0.976632	0.62222
rs4506565	AA	AT	0.960351	0.623587	0.720354	0.792994	0.305076	0.39333	0.765449	0.290745	0.097104	0.128612	0.902198
		TT	0.914141	0.557158	0.451544	0.535349	0.906333	0.958322	0.618733	0.310705	0.379467	0.995354	0.995802
	AT	AA	0.960351	0.623587	0.720354	0.792994	0.305076	0.39333	0.765449	0.290745	0.097104	0.128612	0.902198
		TT	0.980028	0.154151	0.81887	0.223952	0.699885	0.704351	0.923514	0.965173	0.929235	0.1962	0.097104
	TT	AA	0.914141	0.557158	0.451544	0.535349	0.906333	0.958322	0.618733	0.310705	0.379467	0.995354	0.379467
		AT	0.980028	0.154151	0.81887	0.223952	0.699885	0.704351	0.923514	0.965173	0.929235	0.1962	0.097104
rs4132670	AA	AG	0.412312	0.908306	0.811255	0.261513	0.939722	0.811255	0.803276	0.826565	0.931159	0.890175	0.995795
		GG	0.824218	0.906293	0.431502	0.573246	0.746234	0.431502	0.926328	0.0927654	0.510159	0.99817	0.884452
	AG	AA	0.412312	0.908306	0.811255	0.261513	0.939722	0.811255	0.803276	0.826565	0.931159	0.890175	0.995795
		GG	0.726182	0.569	0.712902	0.822258	0.415327	0.712902	0.718115	0.154425	0.185549	0.817491	0.886126
	GG	AA	0.824218	0.906293	0.431502	0.573246	0.746234	0.431502	0.999978	0.0927654	0.510159	0.99817	0.884452
		AG	0.726182	0.245	0.712902	0.822258	0.415327	0.712902	0.718115	0.154425	0.185549	0.817491	0.886126
rs7917983	CC	CT	0.746628	0.842634	0.717742	0.184165	0.137822	0.548634	0.665635	0.682198	0.993508	0.998486	0.726182
		TT	0.958676	0.99915	0.568937	0.175862	0.0134899	0.987688	0.281486	0.10198	0.0624646	0.23269	0.824218
	CT	CC	0.746628	0.842634	0.717742	0.184165	0.137822	0.548634	0.752624	0.682198	0.993508	0.998486	0.726182
		TT	0.96897	0.931819	0.884083	0.842979	0.288433	0.643904	0.55748	0.295649	0.0687073	0.237025	0.746628
	TT	CT	0.958676	0.99915	0.568937	0.175862	0.0134899	0.987688	0.281486	0.10198	0.0624646	0.23269	0.958676
		CC	0.96897	0.931819	0.884083	0.842979	0.288433	0.643904	0.55748	0.295649	0.0687073	0.237025	0.746628
rs1801253	CC	CG	0.915625	0.175796	0.913172	0.895087	0.982567	0.225365	0.607352	0.801572	0.172043	0.863177	0.295649
		GG	0.933283	0.0946292	0.155809	0.477471	0.454294	0.941363	0.887977	0.99197	0.771512	0.761163	0.801572
	CG	CC	0.915625	0.175796	0.913172	0.895087	0.982567	0.225365	0.607352	0.801572	0.172043	0.863177	0.99197
		GG	0.99861	0.738819	0.0713138	0.275898	0.362723	0.608631	0.444839	0.81179	0.765318	0.502966	0.801572
	GG	CC	0.933283	0.0946292	0.155809	0.477471	0.454294	0.941363	0.887977	0.99197	0.771512	0.761163	0.81179
		CG	0.99861	0.738819	0.0713138	0.275898	0.362723	0.608631	0.444839	0.81179	0.765318	0.502966	0.99197
rs1801252	AA	AG	0.452473	0.609421	0.765166	0.202187	0.609902	0.852053	0.908095	0.609902	0.640922	0.279973	0.579437
		GG	0.773232	0.814453	0.974175	0.947488	0.640107	0.999991	0.977156	0.797201	0.99895	0.704721	0.976769
	AG	AA	0.452473	0.609421	0.765166	0.202187	0.797201	0.852053	0.908095	0.609902	0.640922	0.279973	0.579437
		GG	0.563713	0.95269	1	0.691902	0.640107	0.986643	0.944436	0.640107	0.948824	0.945631	0.99494
	GG	AA	0.773232	0.814453	0.974175	0.947488	0.950712	0.999991	0.977156	0.797201	0.99895	0.704721	0.976769
		AG	0.563713	0.95269	1	0.691902	0.881738	0.986643	0.944436	0.640107	0.948824	0.945631	0.99494
rs12346562	AA	AC	0.982215	0.636019	0.686994	0.0752336	0.846443	0.978828	0.331197	0.950712	0.32402	0.475945	0.374207
		CC	0.976211	0.969419	0.868023	0.374207	0.300952	0.771017	0.98273	0.881738	0.786359	0.963953	0.445478
	AC	AA	0.982215	0.636019	0.686994	0.0752336	0.846443	0.978828	0.331197	0.950712	0.32402	0.475945	0.658391
		CC	0.832048	0.590541	0.892587	0.445478	0.323282	0.382108	0.158696	0.47653	0.497203	0.37974	0.602898
	CC	AA	0.976211	0.969419	0.868023	0.374207	0.300952	0.771017	0.98273	0.881738	0.786359	0.963953	0.658391
		AC	0.832048	0.590541	0.892587	0.445478	0.323282	0.382108	0.158696	0.47653	0.497203	0.37974	0.880256
rs10739150	GG	GT	0.68715	0.0210336	0.343543	0.658391	0.382659	0.723943	0.663849	0.540536	0.875416	0.881154	0.758899
		TT	0.973798	0.949828	0.969808	0.602898	0.996206	0.999366	0.956333	0.635435	0.771478	0.485668	0.790586
	GT	GG	0.68715	0.0210336	0.343543	0.658391	0.382659	0.723943	0.663849	0.540536	0.875416	0.881154	0.146148
		TT	0.977603	0.54582	0.625954	0.880256	0.731176	0.907594	0.758899	0.345701	0.640909	0.668215	0.790586
	TT	GG	0.973798	0.949828	0.969808	0.602898	0.996206	0.999366	0.956333	0.635435	0.771478	0.485668	0.058272
		GT	0.975701	0.54582	0.923134	0.880256	0.731176	0.907594	0.758899	0.345701	0.640909	0.668215	0.146148
rs4742610	CC	CT	0.0117517	0.476127	0.672049	0.334469	0.779976	0.924286	0.790586	0.969349	0.997711	0.118751	0.699216
		TT	0.136386	0.287386	0.00602233	0.999814	0.713915	0.0210733	0.146148	0.423297	0.7123	0.862655	0.706779
	CT	CC	0.0117517	0.476127	0.672049	0.334469	0.779976	0.924286	0.790586	0.969349	0.997711	0.118751	0.586916
		TT	0.967241	0.675227	0.00102794	0.699216	0.459901	0.0100065	0.058272	0.340232	0.684681	0.205922	0.706779
	TT	CT	0.136386	0.287386	0.00602233	0.999814	0.713915	0.0210733	0.146148	0.423297	0.7123	0.862655	0.919348
		CC	0.967241	0.675227	0.00102794	0.699216	0.459901	0.0100065	0.058272	0.340232	0.684681	0.205922	0.586916
rs11240688	AA	AG	0.758443	0.998982	0.393286	0.706779	0.44482	0.780184	0.912448	0.634892	0.175516	0.977398	0.423297
		GG	0.962502	0.460209	0.976967	0.586916	0.970466	0.964824	0.650442	0.276913	0.616563	0.997656	0.340232
	AG	AA	0.758443	0.998982	0.393286	0.706779	0.44482	0.780184	0.912448	0.634892	0.175516	0.977398	0.634892
		GG	0.666548	0.440841	0.410052	0.919348	0.422569	0.685082	0.819582	0.0481663	0.877006	0.994559	0.276913
	GG	AA	0.962502	0.460209	0.976967	0.586916	0.970466	0.964824	0.650442	0.276913	0.616563	0.997656	0.634892
		AG	0.666548	0.440841	0.410052	0.919348	0.422569	0.685082	0.819582	0.0481663	0.877006	0.994559	0.0481663
P values< 0.05 are considered as significant.
NA: not available.
